# Supplementary material for: The Impact of Social Media on Adolescents’ Eating and Sleeping Habits: A Systematic Review and Meta-Analysis
Source: Healthcare (Basel). 2025 Nov 18;13(22):2962. doi: 10.3390/healthcare13222962 (PMC12652198; doi:10.3390/healthcare13222962)
Supplement: Supplementary file 1 [file healthcare-13-02962-s001.zip]

Archive with 1 entries (1 files):
- healthcare-3947316-supplementary.pdf
